# Supplementary material for: Benzaldehyde thio­semicarbazone monohydrate
Source: Acta Crystallogr Sect E Struct Rep Online. 2008 Jul 26;64(Pt 8):o1597. doi: 10.1107/S1600536808022769 (PMC2962080; doi:10.1107/S1600536808022769)
Supplement: Supplementary file 2 [file e-64-o1597-Isup2.hkl]

# 
# h,k,l, Fc-squared, Fo-squared, sigma(Fo-squared) and status flag 
# 
data_I
_shelx_title ' 080328d in P2(1)2(1)2(1)' 
_shelx_refln_list_code          4 
_shelx_F_calc_maximum      104.38 
_exptl_crystal_F_000       416.00 
_reflns_d_resolution_high  0.8408 
 
loop_ 
 _symmetry_equiv_pos_as_xyz 
 'x, y, z' 
 '-x+1/2, -y, z+1/2' 
 '-x, y+1/2, -z+1/2' 
 'x+1/2, -y+1/2, -z' 
 
_cell_length_a     6.1685 
_cell_length_b     7.6733 
_cell_length_c    21.1312 
_cell_angle_alpha  90.000 
_cell_angle_beta   90.000 
_cell_angle_gamma  90.000 
 
_shelx_F_squared_multiplier     1.000 
 
loop_ 
 _refln_index_h 
 _refln_index_k 
 _refln_index_l 
 _refln_F_squared_calc 
 _refln_F_squared_meas 
 _refln_F_squared_sigma 
 _refln_observed_status 
   2   0   0     2369.38     2324.63     74.35 o 
   4   0   0     1747.05     1680.10     57.87 o 
   6   0   0        7.91        2.44      4.76 o 
   1   1   0      158.87      150.83      4.82 o 
   2   1   0     1588.05     1595.91     26.03 o 
   3   1   0      302.79      267.76      7.36 o 
   4   1   0      359.61      349.44      8.32 o 
   5   1   0      113.11      113.43      5.05 o 
   6   1   0       11.60        7.14      7.56 o 
   7   1   0        0.73        3.83      5.94 o 
   0   2   0     5935.82     7218.51    153.49 o 
   1   2   0      860.35      860.66     26.66 o 
   2   2   0       48.20       49.25      1.91 o 
   3   2   0       13.03        8.67      2.05 o 
   4   2   0      887.25      846.56     16.01 o 
   5   2   0       27.42       25.64      9.01 o 
   6   2   0       22.24       11.02      5.30 o 
   7   2   0        1.25       -3.37      9.81 o 
   1   3   0      702.78      700.96     22.65 o 
   2   3   0       15.54       12.52      1.55 o 
   3   3   0        3.06        1.93      1.45 o 
   4   3   0      173.28      201.08      9.54 o 
   5   3   0        8.95        8.67      5.17 o 
   6   3   0       42.51       58.58      7.74 o 
   0   4   0      674.18      722.41     18.35 o 
   1   4   0        0.42       -2.04      1.36 o 
   2   4   0      222.61      211.56      5.35 o 
   3   4   0      117.47      109.15      5.10 o 
   4   4   0       17.68       15.67      4.46 o 
   5   4   0       29.94       19.75      8.51 o 
   6   4   0        9.70        4.22      6.06 o 
   1   5   0       30.87       30.83      2.82 o 
   2   5   0        0.91        0.92      3.47 o 
   3   5   0       84.55       91.87      5.48 o 
   4   5   0      201.21      194.90     11.86 o 
   5   5   0       27.14       36.54      7.18 o 
   6   5   0       20.43       22.09      7.63 o 
   0   6   0      292.56      282.17     10.44 o 
   1   6   0       42.78       48.29      4.33 o 
   2   6   0       72.72       78.17      5.19 o 
   3   6   0        8.03       -1.49      4.41 o 
   4   6   0      167.77      166.09     10.25 o 
   5   6   0       34.73       31.46      7.60 o 
   1   7   0      208.52      193.54      7.69 o 
   2   7   0       22.42       23.98      4.42 o 
   3   7   0        0.64       -4.14      4.54 o 
   4   7   0       54.89       45.43      7.72 o 
   0   8   0       60.21       65.85      9.82 o 
   1   8   0        0.00        1.34      4.16 o 
   2   8   0       21.78       33.44      6.60 o 
   3   8   0       64.83       81.64      8.85 o 
   1   9   0        0.39      -10.15      6.77 o 
   1   0   1        6.87        4.70      1.25 o 
   2   0   1      146.11      126.32      4.93 o 
   3   0   1       75.98       72.36      4.46 o 
   4   0   1      184.13      165.23     11.75 o 
   5   0   1       34.42       29.45      4.05 o 
   6   0   1        0.84       -4.70      3.13 o 
  -7   1   1       50.61       66.57     12.35 o 
  -6   1   1       11.22        0.82      7.05 o 
  -5   1   1       26.50       31.96      3.47 o 
  -4   1   1      126.21      128.04      4.68 o 
  -3   1   1      883.66      850.66     15.36 o 
  -2   1   1       38.29       36.83      2.24 o 
  -1   1   1     1888.02     2051.61     32.17 o 
   0   1   1      913.75      975.13     32.92 o 
   1   1   1     1898.18     2005.02     85.45 o 
   2   1   1       35.18       31.07      2.99 o 
   3   1   1      878.73      848.78     17.95 o 
   4   1   1      122.75      129.06      5.56 o 
   5   1   1       26.26       26.66      5.52 o 
   6   1   1       11.78        6.66      3.46 o 
   7   1   1       51.50       61.69     10.46 o 
  -7   2   1        8.32        6.15      9.64 o 
  -6   2   1       34.72       35.03      6.02 o 
  -5   2   1      134.94      119.66      7.94 o 
  -4   2   1      168.97      164.66      6.14 o 
  -3   2   1      705.63      693.97     13.02 o 
  -2   2   1      107.18      107.92      4.73 o 
  -1   2   1     7551.10     8268.52    179.01 o 
   0   2   1    10895.38    12493.56    211.96 o 
   1   2   1     7527.36     8215.40    345.27 o 
   2   2   1      110.72      111.60      7.89 o 
   3   2   1      715.05      721.29     22.10 o 
   4   2   1      166.42      154.98      5.24 o 
   5   2   1      135.89      125.38      6.27 o 
   6   2   1       35.35       53.27      6.74 o 
   7   2   1        8.35       17.37     10.65 o 
  -6   3   1       24.92       24.55     12.08 o 
  -5   3   1        0.51        4.19      4.31 o 
  -4   3   1      618.17      617.12     31.49 o 
  -3   3   1       36.71       34.38      3.08 o 
  -2   3   1      425.51      362.51     15.60 o 
  -1   3   1     1192.83     1197.00     31.33 o 
   0   3   1     1775.91     1784.23     28.26 o 
   1   3   1     1197.76     1184.73     41.94 o 
   2   3   1      439.85      402.34     17.84 o 
   3   3   1       38.07       38.31      2.41 o 
   4   3   1      613.80      640.61     15.46 o 
   5   3   1        0.64       -3.26      3.94 o 
   6   3   1       24.47       17.12      5.99 o 
  -6   4   1       12.71        1.44      5.79 o 
  -5   4   1      151.75      165.32      9.84 o 
  -4   4   1      258.17      245.09     10.97 o 
  -3   4   1      151.56      129.51     10.41 o 
  -2   4   1      138.38      129.90      5.08 o 
  -1   4   1      552.62      517.91     10.02 o 
   0   4   1      333.91      358.97      7.56 o 
   1   4   1      528.51      489.01      9.59 o 
   2   4   1      136.79      125.23      5.16 o 
   3   4   1      156.26      132.37      6.82 o 
   4   4   1      257.65      228.93     10.66 o 
   5   4   1      150.46      145.22     12.47 o 
   6   4   1       12.52       14.14      6.01 o 
  -6   5   1        4.96        5.82      6.73 o 
  -5   5   1       16.87       14.00      6.14 o 
  -4   5   1      134.08      129.19     16.34 o 
  -3   5   1      135.53      114.31      7.43 o 
  -2   5   1      441.21      414.39     15.21 o 
  -1   5   1       86.65       77.25      3.66 o 
   0   5   1     1700.74     1620.34     26.98 o 
   1   5   1       85.18       75.74      3.71 o 
   2   5   1      436.33      426.04     15.68 o 
   3   5   1      133.13      123.79      6.86 o 
   4   5   1      131.21      140.94      9.32 o 
   5   5   1       15.98       10.65      6.12 o 
   6   5   1        5.21        3.23      6.04 o 
  -5   6   1       13.79       26.14      8.06 o 
  -4   6   1       73.52       96.84      9.06 o 
  -3   6   1       39.84       51.27      6.61 o 
  -2   6   1       42.88       34.29      4.04 o 
  -1   6   1       10.47        7.04      3.49 o 
   0   6   1       24.10       27.56      3.01 o 
   1   6   1        8.84        4.28      2.80 o 
   2   6   1       43.04       45.01      4.59 o 
   3   6   1       42.16       51.10      8.58 o 
   4   6   1       74.88       77.07      8.41 o 
   5   6   1       13.30        9.69      7.06 o 
  -4   7   1        5.31        0.88      5.92 o 
  -3   7   1       49.62       52.45      7.33 o 
  -2   7   1        0.20       -5.26      4.48 o 
  -1   7   1       18.78       26.43      4.14 o 
   0   7   1        0.07       -3.69      4.65 o 
   1   7   1       18.34       21.58      3.98 o 
   2   7   1        0.18        0.66      3.46 o 
   3   7   1       48.95       55.61      9.26 o 
   4   7   1        5.34       -1.13      5.10 o 
  -3   8   1        5.49       -4.45      4.97 o 
  -2   8   1        6.65        4.46      5.24 o 
  -1   8   1        5.27        0.84      4.29 o 
   0   8   1        3.39        7.61      4.80 o 
   1   8   1        5.39        2.60      4.62 o 
   2   8   1        6.46       10.16      5.51 o 
   3   8   1        5.57        8.82      6.07 o 
  -1   9   1        0.82        8.51      8.02 o 
   0   9   1       25.94       40.18      9.45 o 
   1   9   1        0.86       -2.86     10.35 o 
   0   0   2      412.46      479.44      9.11 o 
   1   0   2      427.30      435.48     19.00 o 
   2   0   2     5159.69     5327.67     94.07 o 
   3   0   2      735.91      745.96     16.35 o 
   4   0   2      459.90      452.31      9.86 o 
   5   0   2       58.29       61.91      5.13 o 
   6   0   2       42.44       41.14      5.54 o 
   7   0   2        0.35       -5.89      7.56 o 
  -7   1   2       10.72        8.12      8.38 o 
  -6   1   2       35.29       30.00      6.78 o 
  -5   1   2      273.59      277.44      7.76 o 
  -4   1   2      192.79      170.67      5.39 o 
  -3   1   2      584.14      598.49     20.31 o 
  -2   1   2       87.35       78.36      3.84 o 
  -1   1   2     6770.10     7352.89    156.88 o 
   0   1   2      704.61      731.57     29.85 o 
   1   1   2     6754.80     7392.70    373.92 o 
   2   1   2       86.72       82.33      2.58 o 
   3   1   2      602.35      585.30     13.16 o 
   4   1   2      198.43      186.91      6.67 o 
   5   1   2      271.40      268.88      9.25 o 
   6   1   2       35.03       39.41      5.13 o 
   7   1   2       10.53        1.62      9.49 o 
  -7   2   2        1.41       -0.66      6.24 o 
  -6   2   2       43.32       33.43      9.56 o 
  -5   2   2       12.07       16.00      4.83 o 
  -4   2   2        8.27        9.13      2.42 o 
  -3   2   2      231.71      215.97      6.56 o 
  -2   2   2      323.39      311.06     13.07 o 
  -1   2   2     1806.91     1892.42     91.25 o 
   0   2   2      113.15      105.06      6.02 o 
   1   2   2     1799.44     1818.26     70.95 o 
   2   2   2      328.66      323.42      9.96 o 
   3   2   2      230.05      225.98      7.39 o 
   4   2   2        8.75        7.61      1.92 o 
   5   2   2       13.67       22.81      3.85 o 
   6   2   2       42.57       52.84      6.80 o 
   7   2   2        1.76        7.43      9.92 o 
  -6   3   2       27.80       31.02      7.01 o 
  -5   3   2      289.62      303.47     12.81 o 
  -4   3   2      125.83      119.00      7.30 o 
  -3   3   2      212.27      184.01      5.90 o 
  -2   3   2        0.58       -0.44      2.25 o 
  -1   3   2     2532.87     2601.06     40.45 o 
   0   3   2      102.45       90.00      3.02 o 
   1   3   2     2509.55     2539.12     97.92 o 
   2   3   2        0.55       -1.88      1.35 o 
   3   3   2      213.45      194.94      6.53 o 
   4   3   2      122.80      107.81      5.57 o 
   5   3   2      288.85      276.34     12.08 o 
   6   3   2       27.97       36.05      6.47 o 
  -6   4   2        7.86       11.46      6.54 o 
  -5   4   2       78.54      102.66      8.99 o 
  -4   4   2      122.21      117.15      9.76 o 
  -3   4   2      170.84      170.27     10.28 o 
  -2   4   2       87.25       83.15      4.27 o 
  -1   4   2      247.09      246.89      8.51 o 
   0   4   2      161.71      153.52      4.42 o 
   1   4   2      246.20      226.67      8.95 o 
   2   4   2       86.30       83.21      4.31 o 
   3   4   2      170.97      171.21      6.60 o 
   4   4   2      120.30      110.14      5.68 o 
   5   4   2       79.08       97.41      9.04 o 
   6   4   2        7.79        3.39      5.68 o 
  -6   5   2        6.08        0.93      6.05 o 
  -5   5   2       45.55       52.73      7.59 o 
  -4   5   2       97.84      110.12     11.67 o 
  -3   5   2      127.59      111.23      8.18 o 
  -2   5   2       98.61       99.67      5.00 o 
  -1   5   2      263.39      262.55      7.79 o 
   0   5   2       10.78       13.82      3.01 o 
   1   5   2      267.93      249.99      6.54 o 
   2   5   2       99.18       97.73      5.31 o 
   3   5   2      125.83      131.75     12.14 o 
   4   5   2       94.23      104.01     18.48 o 
   5   5   2       45.63       52.47      8.06 o 
   6   5   2        6.54        0.10      6.39 o 
  -5   6   2       37.13       41.34      7.91 o 
  -4   6   2       37.40       37.25     15.49 o 
  -3   6   2      173.85      162.10     13.70 o 
  -2   6   2       14.97       15.84      3.33 o 
  -1   6   2       28.50       22.74      4.36 o 
   0   6   2      200.97      182.63      8.30 o 
   1   6   2       29.57       26.08      6.39 o 
   2   6   2       14.80        9.34      3.49 o 
   3   6   2      172.45      186.79     10.92 o 
   4   6   2       35.18       36.15      6.71 o 
   5   6   2       36.70       45.66     11.23 o 
  -4   7   2        6.43        5.77      5.78 o 
  -3   7   2      161.28      157.27      9.90 o 
  -2   7   2       20.31       15.11      5.29 o 
  -1   7   2      230.52      228.91      8.33 o 
   0   7   2       26.22        8.77      4.30 o 
   1   7   2      229.21      227.99      8.40 o 
   2   7   2       20.70       27.86      4.51 o 
   3   7   2      160.93      166.49     10.39 o 
   4   7   2        6.59       12.75      6.46 o 
  -3   8   2       20.09       22.27      9.97 o 
  -2   8   2        5.23        5.02      5.56 o 
  -1   8   2       31.75       27.87      5.67 o 
   0   8   2       11.53       12.57      5.13 o 
   1   8   2       31.86       24.08      5.84 o 
   2   8   2        6.15        8.61      5.72 o 
   3   8   2       19.66       28.50      6.66 o 
  -1   9   2       18.07        8.61      8.24 o 
   0   9   2        2.40        1.99      5.51 o 
   1   9   2       17.99       12.65      5.78 o 
   1   0   3      978.96      986.48     16.10 o 
   2   0   3       18.43       13.42      1.71 o 
   3   0   3     1086.35     1172.68     20.25 o 
   4   0   3        2.30        1.56      1.85 o 
   5   0   3      214.29      210.32      8.15 o 
   6   0   3       12.76       13.89      5.81 o 
   7   0   3       33.77       33.99     10.22 o 
  -7   1   3       18.50       27.36     10.61 o 
  -6   1   3       41.92       44.55      7.32 o 
  -5   1   3      385.98      394.26     12.05 o 
  -4   1   3       70.37       69.76      5.48 o 
  -3   1   3       60.21       54.79      4.10 o 
  -2   1   3      379.64      377.83     11.45 o 
  -1   1   3     3721.00     3889.46    116.86 o 
   0   1   3      548.22      646.37     10.76 o 
   1   1   3     3697.80     4197.54    305.78 o 
   2   1   3      388.72      398.72     13.40 o 
   3   1   3       59.05       52.60      2.88 o 
   4   1   3       74.05       69.05      6.66 o 
   5   1   3      384.35      380.44     14.44 o 
   6   1   3       42.26       29.59      6.20 o 
   7   1   3       18.37       24.84     10.57 o 
  -7   2   3        3.21        7.25      6.49 o 
  -6   2   3       61.69       69.69     11.76 o 
  -5   2   3      332.99      355.16     21.07 o 
  -4   2   3       24.80       27.31      3.37 o 
  -3   2   3     1374.81     1406.22     28.96 o 
  -2   2   3      452.31      478.32     12.84 o 
  -1   2   3     5083.02     5266.84     91.46 o 
   0   2   3       32.53       39.15      1.85 o 
   1   2   3     5142.42     5406.55    203.90 o 
   2   2   3      459.45      503.88     30.67 o 
   3   2   3     1367.11     1443.03     40.61 o 
   4   2   3       25.52       29.25      3.43 o 
   5   2   3      333.11      334.57     17.39 o 
   6   2   3       63.33       77.48     10.71 o 
   7   2   3        3.35        0.92      9.34 o 
  -6   3   3       36.23       43.26     11.59 o 
  -5   3   3       80.04       73.59      7.28 o 
  -4   3   3       21.93       26.92      4.52 o 
  -3   3   3       83.82       76.68      3.69 o 
  -2   3   3      411.64      365.40      8.74 o 
  -1   3   3       67.84       60.56      3.64 o 
   0   3   3      479.74      486.46     12.09 o 
   1   3   3       63.21       64.17      2.84 o 
   2   3   3      403.69      378.15     18.16 o 
   3   3   3       80.91       78.65      3.21 o 
   4   3   3       21.75       18.78      3.42 o 
   5   3   3       77.86       68.57      7.33 o 
   6   3   3       35.72       52.92      7.52 o 
  -6   4   3       15.48        7.37      6.69 o 
  -5   4   3       84.52       84.39      8.24 o 
  -4   4   3       21.38       17.46      4.84 o 
  -3   4   3      259.21      235.53     12.81 o 
  -2   4   3      420.14      413.76     10.04 o 
  -1   4   3     1517.60     1485.55     24.32 o 
   0   4   3       91.48       77.19      3.23 o 
   1   4   3     1528.78     1487.48     33.27 o 
   2   4   3      417.07      413.45     13.44 o 
   3   4   3      255.50      254.09      8.80 o 
   4   4   3       21.18       14.08      3.66 o 
   5   4   3       81.95       98.93      9.18 o 
   6   4   3       15.12       17.21      6.33 o 
  -6   5   3       22.03       30.84      7.79 o 
  -5   5   3       19.10       14.03      6.28 o 
  -4   5   3      179.30      170.33     15.87 o 
  -3   5   3       58.88       53.59      7.85 o 
  -2   5   3      169.43      165.01      6.38 o 
  -1   5   3      169.08      156.91      9.06 o 
   0   5   3       98.95       87.28      3.95 o 
   1   5   3      173.55      158.03      7.45 o 
   2   5   3      161.67      165.74      6.70 o 
   3   5   3       58.12       51.25      9.16 o 
   4   5   3      179.51      169.89     10.09 o 
   5   5   3       20.12       29.50      6.61 o 
   6   5   3       21.75       23.22      6.96 o 
  -5   6   3        7.01        9.02      5.51 o 
  -4   6   3       58.71       59.30      7.57 o 
  -3   6   3        1.47        1.90      4.51 o 
  -2   6   3       33.88       35.15      5.43 o 
  -1   6   3       98.97       92.22      5.65 o 
   0   6   3       16.27       13.04      3.22 o 
   1   6   3       97.26       89.04      5.09 o 
   2   6   3       32.41       29.38      4.30 o 
   3   6   3        1.25        0.85      4.00 o 
   4   6   3       57.17       57.12      8.30 o 
   5   6   3        6.60        1.80      6.05 o 
  -4   7   3       18.24       12.03      7.57 o 
  -3   7   3       55.23       43.89      7.85 o 
  -2   7   3       18.05       17.56      5.36 o 
  -1   7   3       20.84       21.28      4.01 o 
   0   7   3       12.38        9.84      3.44 o 
   1   7   3       20.83       23.90     12.21 o 
   2   7   3       18.01       24.53      4.68 o 
   3   7   3       53.85       61.92      7.96 o 
   4   7   3       18.86       17.01      6.83 o 
  -3   8   3        0.17       -3.82      6.02 o 
  -2   8   3       15.00       39.35     11.07 o 
  -1   8   3        8.22       -2.09      6.86 o 
   0   8   3       20.40       27.20      5.73 o 
   1   8   3        8.40        4.75      9.44 o 
   2   8   3       15.17       22.01      6.24 o 
   3   8   3        0.16       -2.60      9.00 o 
   0   9   3        2.86       -4.83      5.23 o 
   0   0   4     1912.00     2287.98     49.52 o 
   1   0   4        1.37        2.64      1.91 o 
   2   0   4     3080.52     3263.15     92.70 o 
   3   0   4       92.70       71.44      3.01 o 
   4   0   4      591.78      599.78     12.20 o 
   5   0   4        3.79        1.48      3.03 o 
   6   0   4      296.37      296.18     13.77 o 
   7   0   4       40.33       64.77     12.29 o 
  -7   1   4       26.68       31.89     11.06 o 
  -6   1   4       19.53       28.98      6.50 o 
  -5   1   4       21.01       20.99      5.20 o 
  -4   1   4       56.46       59.96      4.22 o 
  -3   1   4      441.21      414.73     11.87 o 
  -2   1   4     1283.47     1257.14     29.57 o 
  -1   1   4      514.14      515.81     11.32 o 
   0   1   4      741.85      700.91     11.76 o 
   1   1   4      516.78      599.34     47.86 o 
   2   1   4     1282.85     1367.11     82.72 o 
   3   1   4      436.86      415.55      7.52 o 
   4   1   4       55.79       55.72      4.33 o 
   5   1   4       18.71       25.24      3.83 o 
   6   1   4       19.14       19.45      5.70 o 
   7   1   4       25.89       30.13     11.26 o 
  -7   2   4       14.37       19.20      7.43 o 
  -6   2   4       90.04      113.08     19.80 o 
  -5   2   4      175.94      171.97      9.00 o 
  -4   2   4       77.34       71.96      5.67 o 
  -3   2   4      217.86      232.53      6.67 o 
  -2   2   4      344.71      335.47     17.28 o 
  -1   2   4       37.46       37.72      4.09 o 
   0   2   4     1173.59     1331.92     71.99 o 
   1   2   4       41.48       49.50      4.48 o 
   2   2   4      347.57      379.56     22.62 o 
   3   2   4      209.49      229.56     10.75 o 
   4   2   4       77.74       74.81      7.38 o 
   5   2   4      179.81      171.39      7.33 o 
   6   2   4       89.59       77.38      7.95 o 
   7   2   4       13.63       14.19      4.86 o 
  -6   3   4       20.86       39.20     10.72 o 
  -5   3   4       30.02       27.05      5.38 o 
  -4   3   4       88.44       89.46      6.56 o 
  -3   3   4      336.70      315.03     16.42 o 
  -2   3   4     1393.54     1427.73     26.81 o 
  -1   3   4      399.60      375.59      8.58 o 
   0   3   4     1101.61     1154.32     29.12 o 
   1   3   4      400.25      382.03      7.77 o 
   2   3   4     1386.15     1439.01     67.20 o 
   3   3   4      337.55      335.80     11.58 o 
   4   3   4       91.39       86.91      4.51 o 
   5   3   4       28.92       28.43      4.47 o 
   6   3   4       20.60       18.31      5.68 o 
  -6   4   4       47.52       60.33      8.69 o 
  -5   4   4      122.59      124.86      9.64 o 
  -4   4   4       88.24      100.17      9.68 o 
  -3   4   4       58.59       64.49      9.51 o 
  -2   4   4      971.76      946.71     31.27 o 
  -1   4   4      578.87      565.19     10.60 o 
   0   4   4       38.65       33.72      2.52 o 
   1   4   4      579.21      580.55     11.30 o 
   2   4   4      968.81      970.84     36.19 o 
   3   4   4       55.97       58.20      3.94 o 
   4   4   4       88.34       96.54      9.13 o 
   5   4   4      120.75      143.45     10.22 o 
   6   4   4       46.83       40.73      7.51 o 
  -6   5   4       10.72       13.18      8.84 o 
  -5   5   4        5.59       -0.35      5.06 o 
  -4   5   4        7.50       18.09      5.13 o 
  -3   5   4       52.65       47.03      6.60 o 
  -2   5   4       26.74       22.19      3.26 o 
  -1   5   4       76.24       80.16      4.52 o 
   0   5   4       67.47       67.78      3.69 o 
   1   5   4       73.73       82.44      4.14 o 
   2   5   4       28.46       27.75      3.46 o 
   3   5   4       50.97       50.31      4.95 o 
   4   5   4        7.74        5.68      3.63 o 
   5   5   4        5.15        0.40      4.95 o 
   6   5   4       10.28       13.42      6.41 o 
  -5   6   4       12.04        2.69      6.01 o 
  -4   6   4       20.53       15.73      5.73 o 
  -3   6   4       43.33       38.26      6.04 o 
  -2   6   4      264.73      270.02     11.39 o 
  -1   6   4       65.38       65.62      8.70 o 
   0   6   4        3.58       -2.13      2.56 o 
   1   6   4       62.43       66.36      4.20 o 
   2   6   4      264.07      261.89      9.87 o 
   3   6   4       41.99       47.06      5.40 o 
   4   6   4       19.93       14.03      6.06 o 
   5   6   4       11.68        8.15      6.50 o 
  -4   7   4       12.24       15.23      6.42 o 
  -3   7   4       22.49       28.73      6.41 o 
  -2   7   4      136.09      117.05      8.32 o 
  -1   7   4       75.41       80.79      5.91 o 
   0   7   4      102.17      101.89      6.15 o 
   1   7   4       76.47       86.37      7.53 o 
   2   7   4      137.33      136.15      8.26 o 
   3   7   4       21.89       30.46      5.47 o 
   4   7   4       12.39       10.70      6.32 o 
  -3   8   4       35.48       34.50      7.38 o 
  -2   8   4       33.75       42.77      6.93 o 
  -1   8   4       10.80        7.28      5.28 o 
   0   8   4       21.51       21.30      5.57 o 
   1   8   4       10.80       16.23      7.76 o 
   2   8   4       33.54       47.27     23.37 o 
   3   8   4       35.02       43.91      7.80 o 
   0   9   4        7.60       12.47      8.43 o 
   1   0   5       51.91       62.31      2.03 o 
   2   0   5      381.82      391.78      7.67 o 
   3   0   5       84.73       83.29      3.22 o 
   4   0   5        0.45       -0.60      1.76 o 
   5   0   5        9.27        1.54      3.14 o 
   6   0   5       77.30       96.01     13.98 o 
   7   0   5       27.02       45.90     12.19 o 
  -7   1   5       60.13       57.47     13.10 o 
  -6   1   5      321.74      331.36     14.88 o 
  -5   1   5       74.56       74.10      7.34 o 
  -4   1   5      164.54      164.20      7.13 o 
  -3   1   5       84.15       76.95      3.79 o 
  -2   1   5      505.29      465.94     10.56 o 
  -1   1   5     1014.04     1048.31     20.21 o 
   0   1   5     2214.57     2291.58     36.24 o 
   1   1   5     1000.15     1127.48     73.52 o 
   2   1   5      513.28      507.56     32.67 o 
   3   1   5       82.34       72.71      2.57 o 
   4   1   5      165.46      163.09      5.43 o 
   5   1   5       75.21       87.02      6.09 o 
   6   1   5      322.13      284.54     39.44 o 
   7   1   5       61.06       64.02     24.10 o 
  -7   2   5       16.01       20.03      8.70 o 
  -6   2   5       53.59       60.22     13.70 o 
  -5   2   5       35.71       44.78      5.77 o 
  -4   2   5      170.39      160.73      9.45 o 
  -3   2   5      395.03      394.09      9.69 o 
  -2   2   5      632.37      620.34     16.31 o 
  -1   2   5      728.71      737.09     14.26 o 
   0   2   5     1330.76     1383.52     58.63 o 
   1   2   5      726.70      778.77     48.12 o 
   2   2   5      617.54      666.77     51.39 o 
   3   2   5      395.99      400.01     20.33 o 
   4   2   5      167.26      162.86      8.21 o 
   5   2   5       36.16       41.42      4.72 o 
   6   2   5       51.17       56.00      7.73 o 
   7   2   5       15.55       11.49      4.53 o 
  -6   3   5       14.91       29.98      9.78 o 
  -5   3   5       47.65       52.31      6.62 o 
  -4   3   5       56.38       48.91      5.66 o 
  -3   3   5      181.05      163.95     14.91 o 
  -2   3   5     1678.70     1747.96     32.30 o 
  -1   3   5      125.41      118.02      4.11 o 
   0   3   5      289.26      274.04     11.38 o 
   1   3   5      131.63      134.15      6.71 o 
   2   3   5     1684.74     1849.97    132.81 o 
   3   3   5      184.41      184.79      9.26 o 
   4   3   5       52.55       50.35      3.78 o 
   5   3   5       49.18       41.88      5.06 o 
   6   3   5       14.46       18.75      8.24 o 
  -6   4   5        2.05        3.96      9.38 o 
  -5   4   5        4.66        0.86      5.40 o 
  -4   4   5        7.36       -0.10      4.70 o 
  -3   4   5      185.20      167.55     12.05 o 
  -2   4   5       72.65       80.41      6.29 o 
  -1   4   5       72.67       59.32      6.42 o 
   0   4   5      177.70      167.74      4.94 o 
   1   4   5       67.72       65.42      3.87 o 
   2   4   5       69.68       73.73      3.93 o 
   3   4   5      179.27      175.51      8.27 o 
   4   4   5        7.87       12.09      3.65 o 
   5   4   5        5.35        5.95      5.22 o 
   6   4   5        2.04       -0.35      5.41 o 
  -5   5   5       56.54       64.64      8.61 o 
  -4   5   5       56.87       64.50      8.47 o 
  -3   5   5      202.77      174.29     10.83 o 
  -2   5   5      644.24      612.53     18.39 o 
  -1   5   5      368.60      374.67      9.87 o 
   0   5   5      237.11      229.60      6.19 o 
   1   5   5      372.29      383.40      8.84 o 
   2   5   5      647.58      647.85     16.14 o 
   3   5   5      202.35      200.35      7.97 o 
   4   5   5       55.44       52.41      5.51 o 
   5   5   5       56.44       55.01      7.72 o 
  -5   6   5        9.65        7.61      6.49 o 
  -4   6   5       15.92       14.02      5.42 o 
  -3   6   5       67.03       63.91      7.22 o 
  -2   6   5      206.48      181.60      9.35 o 
  -1   6   5        9.40        6.58      3.06 o 
   0   6   5        1.83        0.23      2.73 o 
   1   6   5        8.77        6.39      2.71 o 
   2   6   5      206.05      204.10      8.01 o 
   3   6   5       66.67       75.56      6.27 o 
   4   6   5       15.81       10.15      6.24 o 
   5   6   5        9.24       10.85      7.03 o 
  -4   7   5        1.51        1.24      5.01 o 
  -3   7   5        4.14       11.44      5.33 o 
  -2   7   5       30.57       38.97      6.35 o 
  -1   7   5        7.89       11.65     10.61 o 
   0   7   5        0.16        1.50      3.12 o 
   1   7   5        7.64       10.65      5.16 o 
   2   7   5       30.82       41.30      5.20 o 
   3   7   5        3.98        1.01      4.68 o 
   4   7   5        1.67        0.64      6.06 o 
  -3   8   5       10.02       11.39      6.05 o 
  -2   8   5       58.18       63.65      7.68 o 
  -1   8   5        6.15       19.67      5.77 o 
   0   8   5        0.21       -2.44      4.51 o 
   1   8   5        6.34        9.31      5.18 o 
   2   8   5       57.23       59.21     13.91 o 
   3   8   5       10.03        7.06      6.31 o 
   0   0   6      892.69     1032.28     23.65 o 
   1   0   6     2433.78     2763.17    100.32 o 
   2   0   6     1967.47     2074.50     44.20 o 
   3   0   6      570.69      591.42     11.36 o 
   4   0   6      189.78      170.16      8.17 o 
   5   0   6       93.12       91.73      7.36 o 
   6   0   6        3.80        4.85      4.01 o 
   7   0   6        7.58       12.84      6.30 o 
  -7   1   6       51.00       52.88     12.81 o 
  -6   1   6       96.46      112.59      9.30 o 
  -5   1   6      152.10      162.17      9.56 o 
  -4   1   6      138.46      133.38      5.63 o 
  -3   1   6      240.42      220.83      6.61 o 
  -2   1   6       41.15       48.52      2.90 o 
  -1   1   6       56.34       54.89      2.33 o 
   0   1   6      527.95      574.10     10.16 o 
   1   1   6       63.08       68.79      5.86 o 
   2   1   6       42.03       59.69      4.89 o 
   3   1   6      234.42      218.19     10.56 o 
   4   1   6      139.92      141.92      5.29 o 
   5   1   6      151.11      152.98      7.15 o 
   6   1   6       99.38       96.08     10.55 o 
   7   1   6       51.19       62.51     12.25 o 
  -6   2   6       40.67       50.41      7.99 o 
  -5   2   6       50.53       45.32      7.01 o 
  -4   2   6       17.31       12.19      3.62 o 
  -3   2   6      114.22      114.37      5.82 o 
  -2   2   6      939.61      994.01     24.42 o 
  -1   2   6      280.68      282.48      9.76 o 
   0   2   6      343.70      372.12     13.36 o 
   1   2   6      281.89      334.33     30.64 o 
   2   2   6      932.30     1087.50     73.98 o 
   3   2   6      109.29      113.10     10.63 o 
   4   2   6       15.60       19.02      3.25 o 
   5   2   6       48.00       47.14      4.95 o 
   6   2   6       38.73       36.96      7.20 o 
  -6   3   6      144.83      163.29     11.45 o 
  -5   3   6       93.52      100.23      8.24 o 
  -4   3   6      155.54      155.67     12.34 o 
  -3   3   6      146.79      131.13      6.78 o 
  -2   3   6      737.75      709.75     17.42 o 
  -1   3   6      675.85      687.44     14.10 o 
   0   3   6      336.14      329.15     12.76 o 
   1   3   6      681.52      703.22     19.10 o 
   2   3   6      739.19      767.62     39.74 o 
   3   3   6      147.48      142.76     12.08 o 
   4   3   6      154.24      147.71      8.40 o 
   5   3   6       93.77       95.01      7.40 o 
   6   3   6      145.67      127.30     24.25 o 
  -6   4   6       71.19       74.93     13.67 o 
  -5   4   6       30.69       31.98      6.43 o 
  -4   4   6       49.24       51.47      6.00 o 
  -3   4   6       37.21       43.17      5.15 o 
  -2   4   6       62.42       57.45      5.44 o 
  -1   4   6      110.04      103.16      4.40 o 
   0   4   6      420.16      425.15     11.13 o 
   1   4   6      109.28      103.36      4.74 o 
   2   4   6       63.86       62.55      3.92 o 
   3   4   6       37.82       36.81      3.62 o 
   4   4   6       49.06       54.18      5.38 o 
   5   4   6       30.11       32.32      6.68 o 
   6   4   6       71.74       64.55      7.97 o 
  -5   5   6        1.47       -4.16      5.13 o 
  -4   5   6       23.08       20.48      5.27 o 
  -3   5   6       52.31       61.77      9.20 o 
  -2   5   6      106.97       89.26     14.23 o 
  -1   5   6      107.47      111.49      5.12 o 
   0   5   6        0.10       -1.47      1.80 o 
   1   5   6      109.13      122.19      4.81 o 
   2   5   6      103.04      104.40      5.72 o 
   3   5   6       50.62       63.46      5.53 o 
   4   5   6       24.67       22.66      4.73 o 
   5   5   6        1.82        2.07      5.16 o 
  -5   6   6       13.48       16.53      6.85 o 
  -4   6   6        4.82        4.87      5.52 o 
  -3   6   6       83.67       89.59      8.29 o 
  -2   6   6        5.06        8.81      4.43 o 
  -1   6   6       94.75       93.70      5.51 o 
   0   6   6       12.72        9.81      3.11 o 
   1   6   6       95.02       96.40      4.93 o 
   2   6   6        5.28        6.22      3.55 o 
   3   6   6       87.08       91.48      7.29 o 
   4   6   6        5.30        3.84      4.65 o 
   5   6   6       13.32       21.57      8.96 o 
  -4   7   6       20.80       22.23      7.50 o 
  -3   7   6      129.13      126.73     10.02 o 
  -2   7   6       83.03       87.75     17.15 o 
  -1   7   6       80.42       86.64      8.72 o 
   0   7   6       94.84      106.37      6.16 o 
   1   7   6       82.04      100.18      7.98 o 
   2   7   6       80.68       90.99      6.85 o 
   3   7   6      127.67      131.28      8.21 o 
   4   7   6       20.88       25.86      7.48 o 
  -3   8   6       41.61       42.21     13.86 o 
  -2   8   6       34.70       33.74      9.04 o 
  -1   8   6       58.17       68.55      7.75 o 
   0   8   6        7.93        5.24      5.55 o 
   1   8   6       57.81       60.50      7.50 o 
   2   8   6       34.74       42.14      7.38 o 
   3   8   6       42.14       64.53     12.41 o 
   1   0   7       28.50       31.66      1.87 o 
   2   0   7      361.92      376.47      9.55 o 
   3   0   7      727.45      778.39     23.94 o 
   4   0   7        7.67        7.13      2.77 o 
   5   0   7      144.06      129.61     11.75 o 
   6   0   7       72.69       67.97      7.70 o 
   7   0   7       58.50       48.40     18.90 o 
  -7   1   7       40.56       34.87     12.09 o 
  -6   1   7        7.27       11.89      8.82 o 
  -5   1   7       77.60       83.83      8.19 o 
  -4   1   7      256.34      239.60      7.63 o 
  -3   1   7        5.05        7.82      2.14 o 
  -2   1   7      350.89      356.76      8.79 o 
  -1   1   7       78.07       78.67      4.66 o 
   0   1   7      772.56      805.10     13.89 o 
   1   1   7       80.01       86.78      2.84 o 
   2   1   7      358.62      391.67     30.85 o 
   3   1   7        4.81        3.61      1.67 o 
   4   1   7      258.04      242.46     14.93 o 
   5   1   7       74.87       79.94      6.02 o 
   6   1   7        7.61       15.53      6.19 o 
   7   1   7       39.83       48.99     11.36 o 
  -6   2   7      100.20      111.48     16.18 o 
  -5   2   7       45.15       47.54      9.79 o 
  -4   2   7      126.58      111.98      5.61 o 
  -3   2   7      382.73      359.01      9.86 o 
  -2   2   7      630.80      600.45     13.73 o 
  -1   2   7      501.94      499.03     16.08 o 
   0   2   7     1100.78     1102.36     54.11 o 
   1   2   7      499.29      564.39     40.37 o 
   2   2   7      616.45      663.15     53.45 o 
   3   2   7      379.56      392.13     29.87 o 
   4   2   7      125.68      118.37      5.72 o 
   5   2   7       44.90       54.41      5.32 o 
   6   2   7       99.73      109.60      9.64 o 
  -6   3   7       21.69       12.05      6.00 o 
  -5   3   7       21.45       27.26      4.82 o 
  -4   3   7       19.23       17.24      4.48 o 
  -3   3   7      133.16      114.59      9.09 o 
  -2   3   7      174.57      168.60      7.32 o 
  -1   3   7      351.09      342.57      8.22 o 
   0   3   7      105.07       94.99      3.98 o 
   1   3   7      333.19      322.31      9.23 o 
   2   3   7      166.80      196.71      8.19 o 
   3   3   7      138.35      137.22     14.68 o 
   4   3   7       19.87       25.23      3.30 o 
   5   3   7       23.29       32.62      4.59 o 
   6   3   7       21.88       27.75      7.58 o 
  -6   4   7       37.68       49.69      9.00 o 
  -5   4   7        3.80       -6.65      4.43 o 
  -4   4   7      140.85      134.44      8.70 o 
  -3   4   7       86.87       87.05      8.20 o 
  -2   4   7      291.68      282.39     10.40 o 
  -1   4   7      186.86      190.55      6.13 o 
   0   4   7      228.24      215.00      6.00 o 
   1   4   7      190.83      196.10      7.37 o 
   2   4   7      299.86      312.25     18.72 o 
   3   4   7       87.97       86.01      5.50 o 
   4   4   7      140.94      128.71     11.06 o 
   5   4   7        3.56       -2.50      4.70 o 
   6   4   7       37.31       42.85     14.60 o 
  -5   5   7       12.36        7.90      5.83 o 
  -4   5   7       28.83       33.56      6.78 o 
  -3   5   7      208.87      189.67      9.78 o 
  -2   5   7      255.52      229.30     19.96 o 
  -1   5   7      463.85      457.78     11.47 o 
   0   5   7       75.03       71.89      3.92 o 
   1   5   7      458.92      473.87     16.70 o 
   2   5   7      254.95      252.13     11.76 o 
   3   5   7      211.70      223.01      8.85 o 
   4   5   7       28.87       24.17      4.81 o 
   5   5   7       12.63       28.83      7.00 o 
  -5   6   7       26.31       14.40     11.04 o 
  -4   6   7       16.16       15.47      8.76 o 
  -3   6   7       67.59       65.58     16.32 o 
  -2   6   7       34.42       34.48      5.97 o 
  -1   6   7        0.48       -2.06      3.73 o 
   0   6   7       71.46       68.21      5.09 o 
   1   6   7        0.67       -0.36      2.54 o 
   2   6   7       35.11       33.72      4.61 o 
   3   6   7       67.61       68.74      6.33 o 
   4   6   7       16.12       10.44      4.85 o 
   5   6   7       26.70       29.55      8.43 o 
  -4   7   7        5.97       16.02      6.26 o 
  -3   7   7       21.88       13.27      5.90 o 
  -2   7   7       70.67       75.46      7.65 o 
  -1   7   7       47.39       41.02      6.16 o 
   0   7   7       13.22       12.50      3.95 o 
   1   7   7       47.34       56.53      6.95 o 
   2   7   7       71.82       87.19      6.87 o 
   3   7   7       21.21       23.85      5.33 o 
   4   7   7        5.67        1.32      6.62 o 
  -2   8   7        5.67        1.54      5.42 o 
  -1   8   7        1.06        2.31      5.19 o 
   0   8   7        1.15       -3.02      6.45 o 
   1   8   7        1.01        1.47      5.21 o 
   2   8   7        5.82        2.88      5.61 o 
   0   0   8      604.04      639.92     15.95 o 
   1   0   8     2657.09     2841.20     50.21 o 
   2   0   8      144.87      136.96      3.89 o 
   3   0   8      147.67      126.11      4.09 o 
   4   0   8       37.00       45.40      4.32 o 
   5   0   8       50.29       51.09      6.40 o 
   6   0   8       42.00       38.40      5.68 o 
  -6   1   8       69.86       94.73     14.00 o 
  -5   1   8       98.72       96.66      9.74 o 
  -4   1   8      115.24      114.14     11.23 o 
  -3   1   8      430.07      425.25     12.45 o 
  -2   1   8      407.56      420.02     29.02 o 
  -1   1   8      777.93      833.74     38.58 o 
   0   1   8      954.11     1044.93     17.79 o 
   1   1   8      762.94      810.23     27.75 o 
   2   1   8      407.84      411.34     29.78 o 
   3   1   8      426.32      426.54     10.76 o 
   4   1   8      115.40      116.30      6.49 o 
   5   1   8       95.50       96.09      6.47 o 
   6   1   8       70.17       71.93      7.53 o 
  -6   2   8       17.30       24.28      6.85 o 
  -5   2   8       60.34       69.33      9.96 o 
  -4   2   8      114.45      121.05      5.93 o 
  -3   2   8      211.90      207.50      7.01 o 
  -2   2   8      182.00      165.83      5.83 o 
  -1   2   8      218.28      207.17      5.44 o 
   0   2   8       40.42       48.46      2.91 o 
   1   2   8      214.57      208.12     19.59 o 
   2   2   8      188.01      198.23     16.10 o 
   3   2   8      218.00      242.24     18.91 o 
   4   2   8      113.02      127.67     10.20 o 
   5   2   8       60.31       66.70      5.80 o 
   6   2   8       17.94       13.57      5.98 o 
  -6   3   8       54.20       67.91      9.49 o 
  -5   3   8      121.07      129.74     10.26 o 
  -4   3   8      147.84      129.99     11.79 o 
  -3   3   8      236.28      221.24     11.56 o 
  -2   3   8       42.46       47.33      9.63 o 
  -1   3   8      232.91      211.68      5.40 o 
   0   3   8      186.43      175.19      5.29 o 
   1   3   8      233.39      244.61     12.29 o 
   2   3   8       44.42       42.08      4.76 o 
   3   3   8      239.20      245.02     24.02 o 
   4   3   8      146.77      146.93      7.76 o 
   5   3   8      119.44      126.30     18.05 o 
   6   3   8       53.74       53.10     13.55 o 
  -6   4   8       10.21       26.08      7.48 o 
  -5   4   8        9.84       10.45      5.18 o 
  -4   4   8       42.54       47.13      6.03 o 
  -3   4   8       34.76       25.43      4.83 o 
  -2   4   8       31.88       44.29      5.03 o 
  -1   4   8       61.30       61.21      4.12 o 
   0   4   8      115.93      109.07      4.01 o 
   1   4   8       60.23       56.05      3.60 o 
   2   4   8       32.66       30.36      3.30 o 
   3   4   8       34.13       41.72      5.17 o 
   4   4   8       42.31       55.02      5.58 o 
   5   4   8       10.28       13.26      5.68 o 
   6   4   8       10.85       19.83      5.63 o 
  -5   5   8       58.75       77.41      8.73 o 
  -4   5   8       12.01       10.06      5.22 o 
  -3   5   8      107.31      104.64      7.25 o 
  -2   5   8       85.81       78.36      6.82 o 
  -1   5   8       32.26       32.87      3.61 o 
   0   5   8        4.83        1.18      2.55 o 
   1   5   8       32.20       42.30      3.69 o 
   2   5   8       87.13       90.85      7.77 o 
   3   5   8      109.44      121.15      6.77 o 
   4   5   8       12.41        9.65      4.44 o 
   5   5   8       59.40       63.56      6.63 o 
  -5   6   8        2.86        7.02      6.56 o 
  -4   6   8       14.27       22.07      6.13 o 
  -3   6   8       18.78       16.53      5.93 o 
  -2   6   8       36.03       34.81      5.94 o 
  -1   6   8       48.52       52.23      6.72 o 
   0   6   8        6.90        8.65      3.42 o 
   1   6   8       46.64       52.72      4.25 o 
   2   6   8       36.38       39.05      5.05 o 
   3   6   8       19.84       26.81      5.13 o 
   4   6   8       14.11       15.73      5.40 o 
   5   6   8        2.80       13.33      7.33 o 
  -4   7   8       40.57       41.17      7.53 o 
  -3   7   8       18.94       17.89      6.12 o 
  -2   7   8      105.74      114.22      9.36 o 
  -1   7   8       54.68       57.14     10.63 o 
   0   7   8      265.02      285.80     13.47 o 
   1   7   8       53.48       50.31      6.86 o 
   2   7   8      106.66      128.00      9.41 o 
   3   7   8       19.26       17.17      5.34 o 
   4   7   8       41.00       47.17      8.67 o 
  -2   8   8       45.16       52.80      7.58 o 
  -1   8   8       43.87       51.53     10.92 o 
   0   8   8        0.01       -1.78      7.10 o 
   1   8   8       43.04       49.13      7.27 o 
   2   8   8       44.89       48.07      7.55 o 
   1   0   9      117.44      152.55      5.84 o 
   2   0   9        6.19        4.54      1.37 o 
   3   0   9       74.32       67.46      4.49 o 
   4   0   9       35.16       31.27      4.10 o 
   5   0   9      188.24      157.48     21.64 o 
   6   0   9       15.34        6.87      4.52 o 
  -6   1   9       60.83       53.16      7.43 o 
  -5   1   9       59.90       61.35      5.38 o 
  -4   1   9      156.04      141.04      7.19 o 
  -3   1   9       84.95       99.10      4.43 o 
  -2   1   9      284.20      301.57     14.93 o 
  -1   1   9     1092.69     1174.80     54.06 o 
   0   1   9       31.12       29.34      2.06 o 
   1   1   9     1079.87     1130.14     50.03 o 
   2   1   9      285.21      288.57     17.38 o 
   3   1   9       80.88       95.16      4.60 o 
   4   1   9      157.76      156.19      8.42 o 
   5   1   9       58.37       56.81      6.78 o 
   6   1   9       61.66       65.83     10.78 o 
  -6   2   9       16.45       15.99      6.84 o 
  -5   2   9       80.07       91.29      8.67 o 
  -4   2   9      131.25      119.27      5.99 o 
  -3   2   9       34.61       38.67      4.37 o 
  -2   2   9      653.94      642.57     14.72 o 
  -1   2   9      107.64      112.76      4.07 o 
   0   2   9      337.09      336.73     12.88 o 
   1   2   9      105.06      119.22      7.59 o 
   2   2   9      660.23      683.30     87.32 o 
   3   2   9       37.02       49.02      3.80 o 
   4   2   9      134.46      136.81      6.37 o 
   5   2   9       81.61       84.36     10.68 o 
   6   2   9       16.91       20.49      6.54 o 
  -6   3   9       11.88       25.82      7.63 o 
  -5   3   9      202.37      221.49     12.34 o 
  -4   3   9       22.30       21.53      5.31 o 
  -3   3   9       52.36       54.17      4.62 o 
  -2   3   9       12.97        9.63      2.69 o 
  -1   3   9      643.82      583.09     11.28 o 
   0   3   9       18.16       15.65      2.44 o 
   1   3   9      643.30      635.37     40.30 o 
   2   3   9       11.96       13.04      2.99 o 
   3   3   9       52.12       57.16      5.78 o 
   4   3   9       21.27       23.48      3.51 o 
   5   3   9      200.82      219.68     36.66 o 
   6   3   9       11.65        8.82      3.82 o 
  -6   4   9       25.54       40.89      9.17 o 
  -5   4   9        6.79        4.24      4.42 o 
  -4   4   9      130.20      132.87      8.20 o 
  -3   4   9      112.13       95.63      6.85 o 
  -2   4   9       72.36       68.01      5.90 o 
  -1   4   9       24.85       16.02      2.81 o 
   0   4   9      253.56      240.55      5.61 o 
   1   4   9       23.81       24.20      3.39 o 
   2   4   9       71.38       80.78      6.45 o 
   3   4   9      114.31      106.67      8.51 o 
   4   4   9      133.00      136.94     14.13 o 
   5   4   9        6.71        2.37      5.85 o 
   6   4   9       26.48       38.92     11.17 o 
  -5   5   9      109.29      126.41     10.16 o 
  -4   5   9       54.94       55.17      8.30 o 
  -3   5   9      108.47       98.31      7.11 o 
  -2   5   9       31.93       21.10      4.69 o 
  -1   5   9      508.43      488.53     15.91 o 
   0   5   9       52.66       59.79      6.75 o 
   1   5   9      510.40      505.89     15.27 o 
   2   5   9       32.67       34.23      3.77 o 
   3   5   9      109.83      120.67      9.37 o 
   4   5   9       55.36       57.88      6.41 o 
   5   5   9      109.72      134.29      8.65 o 
  -4   6   9       11.62        7.39      5.67 o 
  -3   6   9       23.27       21.02      5.39 o 
  -2   6   9        0.06       -5.01      4.09 o 
  -1   6   9       50.99       46.79      5.92 o 
   0   6   9      275.12      287.78     10.38 o 
   1   6   9       51.10       55.46      5.93 o 
   2   6   9        0.16       -3.67      2.99 o 
   3   6   9       23.87       19.25      5.07 o 
   4   6   9       11.26       15.23      5.47 o 
  -3   7   9        0.49        3.38      5.56 o 
  -2   7   9        5.43       12.96      5.37 o 
  -1   7   9        5.64        7.28      4.96 o 
   0   7   9        6.53       18.82      5.63 o 
   1   7   9        5.64        5.23      4.26 o 
   2   7   9        5.66        5.73      5.51 o 
   3   7   9        0.57       -3.57      4.59 o 
  -2   8   9        5.79        3.60      5.70 o 
  -1   8   9       11.61       14.71      6.08 o 
   0   8   9        3.59        0.05      7.11 o 
   1   8   9       11.83        5.84      5.78 o 
   2   8   9        5.82        9.13      6.56 o 
   0   0  10      919.18     1091.63     30.35 o 
   1   0  10     3407.79     3652.13     58.00 o 
   2   0  10        6.43        6.13      1.58 o 
   3   0  10     1013.85     1016.36     38.15 o 
   4   0  10        2.58       -3.72      2.59 o 
   5   0  10      297.95      292.33     12.90 o 
   6   0  10        1.30        0.13      4.32 o 
  -6   1  10       15.49       17.29      4.74 o 
  -5   1  10       85.30       97.95      7.89 o 
  -4   1  10       16.65       13.21      3.88 o 
  -3   1  10      329.99      339.04     23.05 o 
  -2   1  10      283.67      274.34     18.69 o 
  -1   1  10      233.78      243.23     11.58 o 
   0   1  10      603.62      615.86     16.42 o 
   1   1  10      234.89      265.24     11.96 o 
   2   1  10      292.65      280.87     17.40 o 
   3   1  10      325.51      313.22      9.41 o 
   4   1  10       18.65       25.91      4.98 o 
   5   1  10       85.48       84.80      8.04 o 
   6   1  10       15.64       14.73      5.31 o 
  -6   2  10        0.26        0.06      3.17 o 
  -5   2  10      208.29      206.18     11.66 o 
  -4   2  10       31.98       17.44      5.66 o 
  -3   2  10       81.15       80.95      4.76 o 
  -2   2  10       23.21       32.22      4.90 o 
  -1   2  10      255.81      256.79      7.72 o 
   0   2  10      163.43      172.35      5.53 o 
   1   2  10      265.55      277.73     24.57 o 
   2   2  10       21.91       30.53      6.08 o 
   3   2  10       81.88       86.80      8.51 o 
   4   2  10       32.31       34.99      6.93 o 
   5   2  10      210.73      199.29     10.32 o 
   6   2  10        0.47       -3.58      6.62 o 
  -6   3  10        3.82       -5.58      6.20 o 
  -5   3  10      100.03      126.25     10.64 o 
  -4   3  10       82.90       77.13      5.66 o 
  -3   3  10       66.20       66.52      5.02 o 
  -2   3  10      165.28      150.69      6.13 o 
  -1   3  10       59.89       64.55      4.30 o 
   0   3  10      174.58      172.29      5.06 o 
   1   3  10       61.27       74.19      4.28 o 
   2   3  10      165.45      179.64     17.61 o 
   3   3  10       67.83       82.93     12.31 o 
   4   3  10       82.07       94.51      9.05 o 
   5   3  10      104.05      120.58      8.97 o 
   6   3  10        3.98       -1.58      5.43 o 
  -5   4  10       30.42       32.45      7.41 o 
  -4   4  10      219.96      202.81     13.27 o 
  -3   4  10       77.66       71.30      5.72 o 
  -2   4  10       11.72        9.21      3.17 o 
  -1   4  10       42.55       39.90      3.14 o 
   0   4  10      192.31      189.88      6.66 o 
   1   4  10       42.89       37.12      3.39 o 
   2   4  10       11.94       12.90      2.91 o 
   3   4  10       78.25       92.01      9.39 o 
   4   4  10      220.12      213.12     16.41 o 
   5   4  10       30.41       28.60      6.26 o 
  -5   5  10        1.78        5.62      6.60 o 
  -4   5  10        7.84        2.81      4.29 o 
  -3   5  10       41.67       35.52      6.49 o 
  -2   5  10       26.37       21.55      4.72 o 
  -1   5  10       49.42       45.83      5.64 o 
   0   5  10       11.81        6.27      3.06 o 
   1   5  10       50.00       64.60      4.41 o 
   2   5  10       26.50       25.20      3.74 o 
   3   5  10       42.40       36.51      4.37 o 
   4   5  10        8.44        9.02      4.36 o 
   5   5  10        2.18        6.86      4.91 o 
  -4   6  10       82.66       67.84      8.60 o 
  -3   6  10       60.68       71.43      7.72 o 
  -2   6  10       14.63        5.47      4.74 o 
  -1   6  10      129.33      138.89      8.55 o 
   0   6  10        0.75        3.89      3.51 o 
   1   6  10      129.66      135.55      6.75 o 
   2   6  10       14.69       12.17      3.62 o 
   3   6  10       58.77       69.02      6.77 o 
   4   6  10       83.24       85.48      7.82 o 
  -3   7  10       14.94       13.86      6.24 o 
  -2   7  10       49.95       61.75     16.38 o 
  -1   7  10       30.74       30.19      6.39 o 
   0   7  10      108.98      117.80      9.41 o 
   1   7  10       30.42       36.45      7.46 o 
   2   7  10       51.60       67.89     12.02 o 
   3   7  10       14.87        9.88      5.29 o 
  -1   8  10       51.15       48.94      7.63 o 
   0   8  10       16.43        8.29      5.92 o 
   1   8  10       51.92       42.42     10.93 o 
   1   0  11       97.88      129.52      7.31 o 
   2   0  11       29.98       29.00      3.47 o 
   3   0  11       16.51       19.16      3.52 o 
   4   0  11       70.83       95.06      6.45 o 
   5   0  11        4.26        3.62      4.63 o 
   6   0  11        6.93        0.89      5.45 o 
  -6   1  11       30.25       24.90      5.64 o 
  -5   1  11       20.96       16.22      4.94 o 
  -4   1  11      766.32      788.64     53.44 o 
  -3   1  11       57.31       56.00      3.55 o 
  -2   1  11       65.60       58.05      4.22 o 
  -1   1  11       32.02       37.96      2.88 o 
   0   1  11        1.17       10.33      2.22 o 
   1   1  11       35.11       45.38      3.42 o 
   2   1  11       67.48       69.12      3.89 o 
   3   1  11       55.01       56.98      5.67 o 
   4   1  11      774.15      751.40     23.12 o 
   5   1  11       20.65       14.86      5.18 o 
   6   1  11       31.01       24.75      6.13 o 
  -6   2  11        3.18        0.63      8.68 o 
  -5   2  11       21.05       31.24      5.42 o 
  -4   2  11      177.21      189.59      8.52 o 
  -3   2  11       58.13       59.44      4.11 o 
  -2   2  11      673.11      706.98     42.60 o 
  -1   2  11        3.74        2.34      1.88 o 
   0   2  11     3492.43     3728.50    127.19 o 
   1   2  11        3.93        6.13      2.26 o 
   2   2  11      681.57      694.01     83.64 o 
   3   2  11       56.58       59.47      5.97 o 
   4   2  11      175.50      177.89      9.30 o 
   5   2  11       19.56       19.59      5.35 o 
   6   2  11        3.19       -0.81      6.14 o 
  -6   3  11        0.68       -3.41      6.99 o 
  -5   3  11      100.37      136.32     11.44 o 
  -4   3  11      145.52      135.45      6.86 o 
  -3   3  11      217.38      193.31      7.56 o 
  -2   3  11       60.59       60.19      4.10 o 
  -1   3  11      280.02      272.55     10.19 o 
   0   3  11      344.84      360.55     16.85 o 
   1   3  11      292.00      303.30     24.07 o 
   2   3  11       61.50       66.72     12.19 o 
   3   3  11      217.67      245.12     31.37 o 
   4   3  11      146.98      128.97     12.63 o 
   5   3  11      102.93      116.93      9.15 o 
   6   3  11        0.64       -7.02      6.15 o 
  -5   4  11       28.24       21.21      6.89 o 
  -4   4  11      131.54      128.72      7.29 o 
  -3   4  11        0.92       -3.54      4.51 o 
  -2   4  11      109.83      110.72      6.08 o 
  -1   4  11       14.66        9.98      2.68 o 
   0   4  11      705.51      653.75     13.85 o 
   1   4  11       14.51       10.79      3.05 o 
   2   4  11      109.01      115.04      7.22 o 
   3   4  11        0.87       -4.98      3.32 o 
   4   4  11      130.52      142.14     12.20 o 
   5   4  11       28.34       20.92      9.80 o 
  -5   5  11       26.28       39.78      8.49 o 
  -4   5  11        1.71        3.86      4.15 o 
  -3   5  11       85.47       91.01      6.63 o 
  -2   5  11        1.38       -1.73      2.87 o 
  -1   5  11      277.10      269.92     12.10 o 
   0   5  11        0.00        0.00      2.94 o 
   1   5  11      281.26      286.73      9.30 o 
   2   5  11        1.55       -1.88      2.86 o 
   3   5  11       83.97       89.16      6.74 o 
   4   5  11        1.98        4.56      4.96 o 
   5   5  11       27.31       38.89      7.29 o 
  -4   6  11       19.58       25.02      5.38 o 
  -3   6  11       62.40       74.09      8.04 o 
  -2   6  11       15.60       17.34      5.44 o 
  -1   6  11       44.20       41.50      6.31 o 
   0   6  11       59.48       59.05      6.73 o 
   1   6  11       44.82       49.03      6.79 o 
   2   6  11       14.95       14.78      4.17 o 
   3   6  11       62.11       72.69      7.13 o 
   4   6  11       20.28       26.28      6.03 o 
  -3   7  11        2.49        1.47      4.97 o 
  -2   7  11        5.97       15.12      5.70 o 
  -1   7  11        3.49        1.90      4.58 o 
   0   7  11       30.18       26.16      6.37 o 
   1   7  11        3.56        4.15      4.49 o 
   2   7  11        5.98        5.60      5.85 o 
   3   7  11        2.63       -0.33      5.11 o 
  -1   8  11        4.79       17.92      6.11 o 
   0   8  11        2.37        1.44      5.68 o 
   1   8  11        4.73        9.15      8.91 o 
   0   0  12      895.85      998.71     24.87 o 
   1   0  12     1747.69     1728.91     35.23 o 
   2   0  12       41.71       45.62      4.12 o 
   3   0  12      152.72      153.72      6.68 o 
   4   0  12       22.39       30.21      5.12 o 
   5   0  12       55.16       72.26      7.93 o 
   6   0  12       18.63       19.95      5.76 o 
  -6   1  12        5.06        7.91      4.81 o 
  -5   1  12        7.41        1.07      3.91 o 
  -4   1  12      795.91      844.74     65.72 o 
  -3   1  12       93.73       87.69      5.56 o 
  -2   1  12      244.17      242.35     13.90 o 
  -1   1  12      263.90      267.64     10.90 o 
   0   1  12     1854.77     2011.28     68.18 o 
   1   1  12      262.49      263.90      9.28 o 
   2   1  12      253.96      228.44     10.47 o 
   3   1  12       93.04       83.43      4.98 o 
   4   1  12      803.17      804.18     24.69 o 
   5   1  12        7.09        1.49      4.51 o 
   6   1  12        4.96        1.43      7.28 o 
  -6   2  12       10.47       12.76      4.59 o 
  -5   2  12       19.70       13.20      4.61 o 
  -4   2  12       13.50       24.29      4.62 o 
  -3   2  12       41.79       55.38      4.12 o 
  -2   2  12      129.60      124.46      5.42 o 
  -1   2  12      102.95       92.91      4.75 o 
   0   2  12        5.79       11.75      4.02 o 
   1   2  12      101.56       96.91      6.37 o 
   2   2  12      126.35      125.72      9.64 o 
   3   2  12       40.28       61.81      8.02 o 
   4   2  12       14.61       10.57      4.53 o 
   5   2  12       19.18        7.52      4.81 o 
   6   2  12       10.74        0.59      5.16 o 
  -5   3  12       18.74       36.58      8.90 o 
  -4   3  12       31.42       44.48      5.49 o 
  -3   3  12       91.93       99.00      5.46 o 
  -2   3  12       73.36       68.95      5.36 o 
  -1   3  12       12.25       14.00      2.61 o 
   0   3  12      754.30      751.11     29.43 o 
   1   3  12       12.17       14.57      2.82 o 
   2   3  12       72.05       80.63     15.09 o 
   3   3  12       93.92      106.83     17.47 o 
   4   3  12       32.73       31.87      7.77 o 
   5   3  12       19.04       21.91      5.74 o 
  -5   4  12        4.39        8.42      6.56 o 
  -4   4  12       64.05       64.87      6.01 o 
  -3   4  12        8.14        2.77      3.44 o 
  -2   4  12      112.43      111.90      5.35 o 
  -1   4  12      203.80      193.02      7.48 o 
   0   4  12      116.91      109.34      4.67 o 
   1   4  12      203.76      175.99      8.30 o 
   2   4  12      112.24      102.14     13.84 o 
   3   4  12        8.26        3.88      3.97 o 
   4   4  12       64.93       78.52     10.54 o 
   5   4  12        4.50        1.45      4.43 o 
  -5   5  12       28.39       28.25      7.85 o 
  -4   5  12      101.06      103.79      7.56 o 
  -3   5  12       11.76       13.53      4.42 o 
  -2   5  12       47.84       56.39      5.48 o 
  -1   5  12       20.36       22.56      4.18 o 
   0   5  12      175.07      158.95      6.82 o 
   1   5  12       20.79       18.24      4.11 o 
   2   5  12       48.32       48.05      5.01 o 
   3   5  12       12.61       15.03      4.05 o 
   4   5  12       99.68      101.02      7.94 o 
   5   5  12       27.88       33.90     10.69 o 
  -4   6  12       22.49       23.80      5.41 o 
  -3   6  12        9.10       20.19      5.22 o 
  -2   6  12       14.68       13.34      4.96 o 
  -1   6  12       22.55       14.92      4.93 o 
   0   6  12       10.73        9.58      5.61 o 
   1   6  12       24.01       27.59      4.65 o 
   2   6  12       14.73       12.18      3.93 o 
   3   6  12        9.08       20.80      5.52 o 
   4   6  12       22.34       28.08      6.07 o 
  -3   7  12        5.60        5.14      6.04 o 
  -2   7  12       65.30       73.63     12.48 o 
  -1   7  12       23.27       14.06      6.87 o 
   0   7  12      237.88      240.19     19.31 o 
   1   7  12       22.81       19.73      6.32 o 
   2   7  12       65.35       79.77     12.88 o 
   3   7  12        5.74        1.33      5.36 o 
   0   8  12       11.35        9.08      6.08 o 
   1   0  13      133.86      142.20      4.80 o 
   2   0  13        0.23       -2.49      1.77 o 
   3   0  13      234.45      226.69      8.37 o 
   4   0  13       25.47       19.57      4.32 o 
   5   0  13       15.49       17.85      5.55 o 
   6   0  13        0.54       -1.99      4.93 o 
  -6   1  13       70.68       74.87      8.15 o 
  -5   1  13       30.83       24.53      6.14 o 
  -4   1  13       27.01       28.23      5.43 o 
  -3   1  13       77.76       78.36      8.64 o 
  -2   1  13       56.31       63.84      5.83 o 
  -1   1  13       61.15       66.27      3.74 o 
   0   1  13        0.36        7.99      4.29 o 
   1   1  13       63.64       71.97      4.59 o 
   2   1  13       57.62       63.36      5.88 o 
   3   1  13       77.07       81.79      5.52 o 
   4   1  13       24.88       17.66      5.44 o 
   5   1  13       31.07       38.36      6.49 o 
   6   1  13       71.66       89.82      9.00 o 
  -6   2  13       23.92       32.74      6.36 o 
  -5   2  13       41.26       42.66      5.80 o 
  -4   2  13      206.01      220.24     25.74 o 
  -3   2  13      471.81      457.82     32.13 o 
  -2   2  13      345.38      341.45     20.30 o 
  -1   2  13        9.46        9.18      2.35 o 
   0   2  13      803.09      768.54     27.83 o 
   1   2  13       10.29       11.36      3.01 o 
   2   2  13      344.86      326.87     27.71 o 
   3   2  13      474.33      454.74     47.96 o 
   4   2  13      204.11      182.60      9.93 o 
   5   2  13       42.08       42.00      7.87 o 
   6   2  13       23.87       26.34      6.52 o 
  -5   3  13       20.95       22.63      4.58 o 
  -4   3  13       47.73       41.08      5.56 o 
  -3   3  13      229.27      246.23     18.31 o 
  -2   3  13      191.22      178.42      8.43 o 
  -1   3  13      490.17      477.07     12.54 o 
   0   3  13        9.41       11.91      2.55 o 
   1   3  13      493.76      472.49     26.99 o 
   2   3  13      189.84      210.54     44.76 o 
   3   3  13      233.89      242.59     39.89 o 
   4   3  13       46.72       29.50      7.77 o 
   5   3  13       20.64       13.19      5.09 o 
  -5   4  13       14.73        9.29      4.33 o 
  -4   4  13       40.94       42.93      5.42 o 
  -3   4  13      108.91      115.26      6.00 o 
  -2   4  13      234.08      222.24      7.41 o 
  -1   4  13      210.59      210.64      7.59 o 
   0   4  13      307.25      320.76     15.13 o 
   1   4  13      210.30      204.88     42.90 o 
   2   4  13      232.31      235.29     23.24 o 
   3   4  13      108.80      128.78     32.95 o 
   4   4  13       40.20       31.00      9.74 o 
   5   4  13       14.29        6.54      5.40 o 
  -4   5  13       13.72       10.92      4.76 o 
  -3   5  13       49.26       51.70      5.68 o 
  -2   5  13       13.45       16.08      3.54 o 
  -1   5  13      211.49      206.30      8.10 o 
   0   5  13      267.58      256.78     11.42 o 
   1   5  13      207.06      196.58      7.85 o 
   2   5  13       13.47       14.09      4.03 o 
   3   5  13       49.83       49.61      5.84 o 
   4   5  13       14.27       14.63      5.33 o 
  -4   6  13        0.34        8.47      5.07 o 
  -3   6  13       17.93       16.69      5.06 o 
  -2   6  13       19.94       10.64      5.23 o 
  -1   6  13       17.42       24.69      9.14 o 
   0   6  13       65.79       64.67      7.32 o 
   1   6  13       17.09       16.50      4.48 o 
   2   6  13       21.05       12.56      4.68 o 
   3   6  13       17.70       19.62      6.91 o 
   4   6  13        0.47       -5.17      5.19 o 
  -2   7  13        0.92        3.71      5.45 o 
  -1   7  13       23.42       25.65     14.25 o 
   0   7  13       12.42       11.48      6.07 o 
   1   7  13       23.04       27.81      6.65 o 
   2   7  13        0.86       -1.20      5.96 o 
   0   0  14        9.29       11.03      3.25 o 
   1   0  14      794.43      791.05     15.23 o 
   2   0  14      196.80      184.14      7.08 o 
   3   0  14     1352.43     1341.19     31.24 o 
   4   0  14       14.15        9.37      4.94 o 
   5   0  14      145.50      135.28     11.81 o 
   6   0  14        4.37        1.31      7.42 o 
  -6   1  14       19.91       27.96      6.57 o 
  -5   1  14        8.93        8.73      4.98 o 
  -4   1  14       14.10       10.50      4.10 o 
  -3   1  14      131.56      132.45      8.79 o 
  -2   1  14      267.68      271.52     19.07 o 
  -1   1  14      164.98      159.95      5.35 o 
   0   1  14       48.94       48.84      4.24 o 
   1   1  14      161.38      166.68      6.39 o 
   2   1  14      265.60      245.38     11.23 o 
   3   1  14      128.18      108.16      9.45 o 
   4   1  14       12.30        2.86      5.81 o 
   5   1  14        9.46       13.52      5.66 o 
   6   1  14       20.00       17.75      6.21 o 
  -5   2  14       25.19       24.26      5.09 o 
  -4   2  14        6.40        2.50      6.00 o 
  -3   2  14      291.97      290.66     25.03 o 
  -2   2  14       28.23       29.05      3.41 o 
  -1   2  14      742.55      730.73     27.85 o 
   0   2  14       43.28       50.61      3.61 o 
   1   2  14      735.83      721.94     38.71 o 
   2   2  14       27.88       25.53      5.07 o 
   3   2  14      299.24      294.53     44.88 o 
   4   2  14        5.52        2.69      4.36 o 
   5   2  14       23.81       32.46      6.48 o 
  -5   3  14       48.26       57.24      6.55 o 
  -4   3  14       20.07       19.83      4.99 o 
  -3   3  14      159.74      167.00     14.54 o 
  -2   3  14       89.76       87.17     10.73 o 
  -1   3  14       43.95       45.61      4.26 o 
   0   3  14       61.87       57.23      3.96 o 
   1   3  14       44.83       61.64      8.36 o 
   2   3  14       88.82      107.81      7.93 o 
   3   3  14      157.89      154.53     41.05 o 
   4   3  14       19.76       25.47      7.77 o 
   5   3  14       49.45       32.08      9.22 o 
  -5   4  14       47.41       46.86      6.12 o 
  -4   4  14        6.16        6.50      4.46 o 
  -3   4  14       78.22       84.80     10.36 o 
  -2   4  14       45.67       47.89      5.15 o 
  -1   4  14      167.93      165.05      9.39 o 
   0   4  14       77.80       95.83      4.78 o 
   1   4  14      168.35      149.71     33.01 o 
   2   4  14       47.41       42.76     10.74 o 
   3   4  14       76.82       84.82      8.14 o 
   4   4  14        5.63       -3.53      5.49 o 
  -4   5  14        1.24        2.14      4.07 o 
  -3   5  14       45.56       62.68      9.30 o 
  -2   5  14       10.20       10.71      3.51 o 
  -1   5  14       99.51      108.94      6.53 o 
   0   5  14       82.55       98.67      9.83 o 
   1   5  14       99.09      103.68      6.52 o 
   2   5  14       10.01       11.47      4.41 o 
   3   5  14       44.84       51.75      9.25 o 
   4   5  14        1.07        3.46      5.66 o 
  -3   6  14       38.14       59.13     10.62 o 
  -2   6  14       32.32       37.66      6.59 o 
  -1   6  14      135.21      135.25      8.97 o 
   0   6  14       14.96       14.74      5.43 o 
   1   6  14      136.50      136.77      9.18 o 
   2   6  14       32.98       39.51      5.78 o 
   3   6  14       37.74       50.73     18.06 o 
  -2   7  14       15.19       11.56      9.28 o 
  -1   7  14       10.36        9.43      6.74 o 
   0   7  14        1.27       -7.47      5.36 o 
   1   7  14       10.31       14.09      6.29 o 
   2   7  14       15.21       30.83      7.42 o 
   1   0  15      291.12      277.08     12.71 o 
   2   0  15        1.18        0.71      2.94 o 
   3   0  15      170.91      161.12      7.52 o 
   4   0  15       18.52       21.00      5.67 o 
   5   0  15       55.69       62.13      8.22 o 
  -5   1  15       27.58       27.94     14.89 o 
  -4   1  15       29.04       22.53      6.66 o 
  -3   1  15       16.66       11.41      4.32 o 
  -2   1  15       88.61       92.62      4.54 o 
  -1   1  15      232.75      232.66      6.87 o 
   0   1  15        5.28        4.11      3.03 o 
   1   1  15      237.16      244.96      9.70 o 
   2   1  15       89.78       97.01      8.20 o 
   3   1  15       15.53        8.87      4.66 o 
   4   1  15       29.54       24.06      5.62 o 
   5   1  15       27.49       29.38     13.08 o 
  -5   2  15       65.44       75.82      7.04 o 
  -4   2  15      133.25      139.47      8.69 o 
  -3   2  15        1.95       -5.20      3.55 o 
  -2   2  15      427.63      446.44     16.13 o 
  -1   2  15      346.62      337.85     12.55 o 
   0   2  15       24.87       30.85      4.04 o 
   1   2  15      339.16      332.52     13.07 o 
   2   2  15      429.53      414.80     78.17 o 
   3   2  15        1.45        5.93      5.70 o 
   4   2  15      133.33      125.19      8.67 o 
   5   2  15       63.85       64.99      8.16 o 
  -5   3  15        3.72        6.92      4.97 o 
  -4   3  15       44.28       55.14      6.26 o 
  -3   3  15      230.37      226.83     15.73 o 
  -2   3  15      330.46      321.95     13.35 o 
  -1   3  15      554.14      528.85     15.21 o 
   0   3  15      118.54      122.62      6.19 o 
   1   3  15      549.65      519.93     64.00 o 
   2   3  15      330.68      323.83     67.59 o 
   3   3  15      224.88      223.13     34.72 o 
   4   3  15       44.44       36.66      8.94 o 
   5   3  15        3.44        5.64      7.97 o 
  -4   4  15        4.93       10.18      4.99 o 
  -3   4  15       12.11       17.60      3.75 o 
  -2   4  15      130.64      144.56      7.95 o 
  -1   4  15       14.53       15.31      4.02 o 
   0   4  15       79.92       88.70     16.26 o 
   1   4  15       13.41       15.05      6.81 o 
   2   4  15      134.15      135.55     15.28 o 
   3   4  15       11.45       12.91      5.89 o 
   4   4  15        5.23       -4.06      5.56 o 
  -4   5  15       10.12        7.65      5.07 o 
  -3   5  15      125.39      130.72      6.47 o 
  -2   5  15      129.85      144.86     17.88 o 
  -1   5  15       52.09       66.22      7.41 o 
   0   5  15      262.63      270.15     13.83 o 
   1   5  15       51.25       54.87      5.48 o 
   2   5  15      130.59      133.83      7.28 o 
   3   5  15      126.66      127.63      9.52 o 
   4   5  15        9.83       12.11      6.15 o 
  -3   6  15        7.99        8.20      7.40 o 
  -2   6  15       25.24       31.00      6.45 o 
  -1   6  15        5.76        6.80      5.57 o 
   0   6  15        3.98       -1.96      5.11 o 
   1   6  15        6.07        3.84      5.58 o 
   2   6  15       23.80       18.95      5.32 o 
   3   6  15        7.42        0.22      6.14 o 
  -1   7  15        1.08       -1.28      9.31 o 
   0   7  15        5.62        9.39      6.31 o 
   1   7  15        1.06       -3.06      5.94 o 
   0   0  16      634.48      621.26     18.32 o 
   1   0  16      236.57      222.91      9.82 o 
   2   0  16      512.23      494.47     14.16 o 
   3   0  16      163.16      181.96      8.12 o 
   4   0  16        0.01       -0.65      4.32 o 
   5   0  16       19.73       27.55      8.03 o 
  -5   1  16       34.31       22.20      6.73 o 
  -4   1  16       71.00       67.22      6.67 o 
  -3   1  16       14.83       11.13      4.11 o 
  -2   1  16      659.73      650.89     37.29 o 
  -1   1  16      105.55       99.42      4.77 o 
   0   1  16       57.50       52.92      4.74 o 
   1   1  16      112.62      104.62      5.81 o 
   2   1  16      656.35      575.46     18.03 o 
   3   1  16       14.37       16.41      4.98 o 
   4   1  16       69.21       56.43     10.95 o 
   5   1  16       34.04       30.61      6.94 o 
  -5   2  16        2.07        7.72      5.02 o 
  -4   2  16       25.97       24.79      6.06 o 
  -3   2  16       56.53       52.17      5.88 o 
  -2   2  16      198.87      217.35     13.95 o 
  -1   2  16       21.95       23.09      3.33 o 
   0   2  16        4.20        7.69      3.61 o 
   1   2  16       23.76       18.13      6.33 o 
   2   2  16      194.23      211.35     26.03 o 
   3   2  16       55.82       46.37      9.40 o 
   4   2  16       24.48       19.93      5.33 o 
   5   2  16        1.93        0.81      5.37 o 
  -5   3  16       32.80       32.98      7.02 o 
  -4   3  16       34.55       44.90      6.22 o 
  -3   3  16        0.78        0.01      4.06 o 
  -2   3  16       44.73       47.26      4.88 o 
  -1   3  16      243.42      249.93      7.69 o 
   0   3  16      154.78      146.80     10.74 o 
   1   3  16      245.31      241.12     20.55 o 
   2   3  16       45.20       53.18      6.80 o 
   3   3  16        0.86        1.33      4.81 o 
   4   3  16       34.19       40.06      9.38 o 
   5   3  16       32.33       17.09      9.61 o 
  -4   4  16       18.82       14.11      5.33 o 
  -3   4  16       35.70       33.78      5.58 o 
  -2   4  16      102.33      125.45      9.88 o 
  -1   4  16       76.22       88.42      7.10 o 
   0   4  16       37.58       28.35      5.64 o 
   1   4  16       75.30       66.89      8.87 o 
   2   4  16      100.89      117.09     18.14 o 
   3   4  16       35.48       30.29      6.49 o 
   4   4  16       18.53       15.04      8.05 o 
  -3   5  16       33.84       40.64      6.55 o 
  -2   5  16      140.14      148.78     12.18 o 
  -1   5  16        1.18        0.63      5.84 o 
   0   5  16       31.29       47.27      6.46 o 
   1   5  16        0.91       -4.95      3.69 o 
   2   5  16      138.98      144.26      7.62 o 
   3   5  16       35.38       44.70      9.39 o 
  -2   6  16       49.00       42.52      8.15 o 
  -1   6  16        7.52       11.40      6.18 o 
   0   6  16       36.26       30.10      6.63 o 
   1   6  16        6.70        0.88      5.73 o 
   2   6  16       47.63       58.18      6.89 o 
   0   7  16       19.88       17.87      6.81 o 
   1   0  17       14.63       11.60      3.74 o 
   2   0  17      205.54      213.32      8.51 o 
   3   0  17       30.73       33.21      5.00 o 
   4   0  17       93.69       90.37      9.17 o 
   5   0  17        0.08        0.52      5.77 o 
  -5   1  17       34.29       34.29      7.43 o 
  -4   1  17       18.69       18.07      5.12 o 
  -3   1  17       95.51      103.18      7.23 o 
  -2   1  17      136.14      131.65      6.96 o 
  -1   1  17       66.04       68.92      5.95 o 
   0   1  17      134.26      119.78      6.39 o 
   1   1  17       64.83       76.62      5.82 o 
   2   1  17      132.44      125.33      7.61 o 
   3   1  17       96.34       86.54      7.85 o 
   4   1  17       18.20        6.56      8.82 o 
   5   1  17       34.48       24.93      6.59 o 
  -5   2  17       10.78        6.70      5.85 o 
  -4   2  17       10.63       22.24      5.34 o 
  -3   2  17       50.06       59.49      6.27 o 
  -2   2  17      472.13      484.92     25.85 o 
  -1   2  17      139.94      128.58      5.67 o 
   0   2  17      244.88      224.34      8.32 o 
   1   2  17      141.20      135.22      8.92 o 
   2   2  17      467.93      434.75     45.24 o 
   3   2  17       49.48       47.00      9.28 o 
   4   2  17       10.92        8.70      5.05 o 
   5   2  17       11.09        7.12      5.87 o 
  -4   3  17       70.17       88.55     14.44 o 
  -3   3  17       40.46       50.18      6.01 o 
  -2   3  17        4.90        4.01      3.42 o 
  -1   3  17       18.09       17.99      3.49 o 
   0   3  17       69.36       73.44      5.86 o 
   1   3  17       18.90       20.03      5.27 o 
   2   3  17        4.61        1.60      5.06 o 
   3   3  17       40.46       30.25      8.30 o 
   4   3  17       71.13       61.00     10.81 o 
  -4   4  17        7.93        5.60      5.21 o 
  -3   4  17       76.68       88.38      7.49 o 
  -2   4  17      267.18      257.81      8.65 o 
  -1   4  17      154.88      147.15      7.16 o 
   0   4  17        4.51       -1.53      5.51 o 
   1   4  17      156.65      164.49     22.85 o 
   2   4  17      265.64      253.43     30.54 o 
   3   4  17       74.53       68.63      8.37 o 
   4   4  17        8.18       -1.15      9.38 o 
  -3   5  17       12.17       16.04      4.55 o 
  -2   5  17       24.07       37.60      5.48 o 
  -1   5  17       27.92       26.65      6.10 o 
   0   5  17      104.98      113.55      8.79 o 
   1   5  17       29.46       33.11      6.74 o 
   2   5  17       23.34       36.30      5.46 o 
   3   5  17       11.66        9.41      4.91 o 
  -2   6  17       35.31       46.11      9.74 o 
  -1   6  17       65.08       63.16      7.92 o 
   0   6  17        0.78        1.96      5.12 o 
   1   6  17       65.95       74.24     12.25 o 
   2   6  17       35.71       29.13      5.81 o 
   0   0  18      514.85      529.35     25.14 o 
   1   0  18      233.25      220.61     13.56 o 
   2   0  18       42.22       45.62      5.29 o 
   3   0  18       90.42      107.72      6.88 o 
   4   0  18      110.66      116.31     13.84 o 
   5   0  18       15.66        5.07      6.17 o 
  -5   1  18       31.39       34.90     10.53 o 
  -4   1  18       30.98       24.31      6.84 o 
  -3   1  18       80.87      101.22      7.30 o 
  -2   1  18       18.14       12.42      5.32 o 
  -1   1  18      319.09      315.54     16.53 o 
   0   1  18       39.73       37.91      4.97 o 
   1   1  18      317.50      305.21     10.24 o 
   2   1  18       18.61       20.80      5.23 o 
   3   1  18       80.58       90.71      8.51 o 
   4   1  18       30.36       37.84      7.14 o 
   5   1  18       31.67       37.31      7.69 o 
  -4   2  18       51.25       60.00      6.64 o 
  -3   2  18      220.96      233.29     11.18 o 
  -2   2  18       62.17       67.98      6.11 o 
  -1   2  18       33.28       32.82      4.46 o 
   0   2  18      174.87      169.56     10.36 o 
   1   2  18       32.84       36.59      6.95 o 
   2   2  18       65.97       62.30     12.32 o 
   3   2  18      218.76      192.57     14.99 o 
   4   2  18       50.28       45.50     10.61 o 
  -4   3  18       29.30       41.42      6.49 o 
  -3   3  18       44.22       46.75      6.12 o 
  -2   3  18       18.67       19.34      3.84 o 
  -1   3  18       19.50       16.31      3.76 o 
   0   3  18        5.39        6.53      3.90 o 
   1   3  18       19.17       22.32      8.54 o 
   2   3  18       19.79       19.40     13.44 o 
   3   3  18       43.01       38.19      9.01 o 
   4   3  18       29.62       26.28      9.39 o 
  -3   4  18       27.36       36.34      6.03 o 
  -2   4  18        5.67        5.24      4.70 o 
  -1   4  18       21.20       19.84      4.54 o 
   0   4  18       23.58       15.60      5.89 o 
   1   4  18       20.79       28.57      6.11 o 
   2   4  18        5.38       -3.04      5.41 o 
   3   4  18       26.84       28.25     10.90 o 
  -3   5  18        5.33       11.91      5.38 o 
  -2   5  18        5.86        6.71      4.80 o 
  -1   5  18       12.16       13.65      5.85 o 
   0   5  18        0.62        1.47      6.54 o 
   1   5  18       11.29       18.39      6.49 o 
   2   5  18        6.15       10.03      4.86 o 
   3   5  18        5.54        7.48      5.19 o 
  -1   6  18       18.89       22.49      6.98 o 
   0   6  18       59.93       75.75      9.02 o 
   1   6  18       19.02       24.13      7.27 o 
   1   0  19       74.81       89.40      8.28 o 
   2   0  19        1.46        4.75      5.16 o 
   3   0  19      120.17      114.34      9.80 o 
   4   0  19      101.36      121.74     10.42 o 
  -4   1  19       13.81       12.79      6.44 o 
  -3   1  19      177.92      166.00      8.47 o 
  -2   1  19       20.11       17.54      4.52 o 
  -1   1  19       47.38       40.72      5.19 o 
   0   1  19       62.82       57.93      5.83 o 
   1   1  19       46.33       45.03      5.24 o 
   2   1  19       21.61       16.93      7.80 o 
   3   1  19      178.75      161.09     14.23 o 
   4   1  19       13.70       14.58      5.79 o 
  -4   2  19       22.54       27.41      8.98 o 
  -3   2  19       13.83        8.64      4.80 o 
  -2   2  19       14.74        8.58      5.08 o 
  -1   2  19       61.08       60.85      4.89 o 
   0   2  19       58.51       52.76      5.59 o 
   1   2  19       60.54       62.68     23.53 o 
   2   2  19       14.84       21.18      7.45 o 
   3   2  19       14.89       21.83      8.70 o 
   4   2  19       22.09       15.63      9.67 o 
  -4   3  19       50.41       77.29     17.00 o 
  -3   3  19       36.98       43.48      6.35 o 
  -2   3  19       19.16       28.24      5.32 o 
  -1   3  19       25.78       20.05      4.58 o 
   0   3  19      123.99      113.15      7.92 o 
   1   3  19       24.97       13.77      5.72 o 
   2   3  19       18.20       26.58     10.57 o 
   3   3  19       36.89       31.72      8.26 o 
   4   3  19       50.29       60.30     12.34 o 
  -3   4  19       39.06       60.35     13.85 o 
  -2   4  19        8.25        3.86      4.46 o 
  -1   4  19      100.33      111.11     11.12 o 
   0   4  19       39.78       30.05      7.67 o 
   1   4  19       98.99      113.85      9.63 o 
   2   4  19        8.11        3.47      6.07 o 
   3   4  19       40.86       56.50     22.18 o 
  -2   5  19       39.40       35.89      7.12 o 
  -1   5  19       30.53       25.15      6.37 o 
   0   5  19      115.01      130.31      9.94 o 
   1   5  19       30.88       30.44      9.34 o 
   2   5  19       39.11       39.15      5.70 o 
   0   0  20      244.69      234.90     17.07 o 
   1   0  20       53.90       46.94      7.19 o 
   2   0  20      266.44      215.07     10.89 o 
   3   0  20        0.72        0.36      5.66 o 
   4   0  20       53.56       56.14      8.24 o 
  -4   1  20       28.22       25.24      7.27 o 
  -3   1  20       26.93       29.11      5.68 o 
  -2   1  20       52.21       45.85      5.89 o 
  -1   1  20       72.59       85.17     10.45 o 
   0   1  20       12.84        6.85      5.08 o 
   1   1  20       71.32       75.83      9.58 o 
   2   1  20       51.00       33.74      9.77 o 
   3   1  20       29.84       24.60      9.90 o 
   4   1  20       28.21       21.39     14.79 o 
  -4   2  20       35.31       58.82     12.47 o 
  -3   2  20        6.18        6.35      4.92 o 
  -2   2  20       83.72       82.28      7.01 o 
  -1   2  20       18.05       18.76      4.49 o 
   0   2  20       42.68       40.56      5.64 o 
   1   2  20       18.75        9.25      5.47 o 
   2   2  20       84.33       90.88      8.66 o 
   3   2  20        6.41        0.83      8.30 o 
   4   2  20       35.79       25.65     10.94 o 
  -3   3  20       28.22       26.87      6.07 o 
  -2   3  20       27.38       24.69      5.43 o 
  -1   3  20       96.01      101.07      7.26 o 
   0   3  20        3.17        0.69      5.21 o 
   1   3  20       94.48       92.22     27.40 o 
   2   3  20       27.26       25.07      6.09 o 
   3   3  20       29.06       23.62      7.17 o 
  -3   4  20       44.27       48.68      6.89 o 
  -2   4  20       11.34        6.57      5.13 o 
  -1   4  20        6.33       12.20      7.58 o 
   0   4  20        0.07       -4.14      5.40 o 
   1   4  20        6.60        7.13      5.95 o 
   2   4  20       11.50        7.50      6.48 o 
   3   4  20       44.44       43.98     10.64 o 
  -1   5  20        5.30        4.54      6.18 o 
   0   5  20        0.07        8.46      6.24 o 
   1   5  20        5.59       -0.99      6.04 o 
   1   0  21       43.57       27.11      6.75 o 
   2   0  21        0.31       10.42      6.27 o 
   3   0  21       48.25       33.36      7.30 o 
   4   0  21       31.56       27.03     10.69 o 
  -3   1  21       11.64       11.08      5.08 o 
  -2   1  21       12.87       12.28      4.65 o 
  -1   1  21       35.45       28.99      6.94 o 
   0   1  21        0.70       -6.03      5.21 o 
   1   1  21       35.68       15.22      5.99 o 
   2   1  21       12.16       13.51      9.39 o 
   3   1  21       12.34       11.79      8.56 o 
  -3   2  21       38.60       40.56      6.30 o 
  -2   2  21       26.04       30.73      6.93 o 
  -1   2  21       67.75       68.95     10.13 o 
   0   2  21       23.58       24.98      5.26 o 
   1   2  21       70.44       57.94     10.53 o 
   2   2  21       26.26        8.49      7.91 o 
   3   2  21       37.78       39.72     11.42 o 
  -3   3  21       20.60       10.91      5.54 o 
  -2   3  21       89.28       97.20      7.80 o 
  -1   3  21       12.90       16.24      5.11 o 
   0   3  21      124.20      133.93     11.24 o 
   1   3  21       12.93       21.79      6.71 o 
   2   3  21       91.72      103.32     10.80 o 
   3   3  21       20.95        6.12      9.31 o 
  -2   4  21        3.26        0.82      6.56 o 
  -1   4  21       49.31       46.39      7.63 o 
   0   4  21        1.49       -5.33      5.36 o 
   1   4  21       48.70       57.31      8.98 o 
   2   4  21        3.31       -3.82      6.31 o 
   0   5  21      128.73      144.28     10.48 o 
   0   0  22       41.59       43.80     11.05 o 
   1   0  22        0.47        2.04      6.38 o 
   2   0  22      109.18      116.83      9.72 o 
   3   0  22        8.08       -0.92      9.80 o 
  -3   1  22       75.11       76.74      7.48 o 
  -2   1  22       18.58       28.94      7.01 o 
  -1   1  22       90.57      107.66      9.96 o 
   0   1  22        2.65       -6.68      4.45 o 
   1   1  22       92.81       90.92      9.23 o 
   2   1  22       18.15        4.52      9.86 o 
   3   1  22       76.59       87.85     14.41 o 
  -3   2  22       10.50       12.07      5.42 o 
  -2   2  22       40.11       44.18      6.23 o 
  -1   2  22       20.71        5.73      5.94 o 
   0   2  22       96.54       85.33      7.27 o 
   1   2  22       20.58        9.56     10.07 o 
   2   2  22       39.06       30.26     11.19 o 
   3   2  22        9.84       10.94      9.90 o 
  -2   3  22       19.54       23.91      9.52 o 
  -1   3  22       14.78       11.94      5.47 o 
   0   3  22       22.51       26.04      7.18 o 
   1   3  22       15.02        5.84      7.95 o 
   2   3  22       19.64       19.97     13.54 o 
  -1   4  22       17.14       19.44      6.67 o 
   0   4  22       13.16       18.55     14.77 o 
   1   4  22       17.38       14.40      9.09 o 
   1   0  23        0.19      -11.02      8.34 o 
   2   0  23       11.29        5.56     10.03 o 
  -2   1  23        9.04        5.65      6.51 o 
  -1   1  23        3.15       -7.41      6.22 o 
   0   1  23        0.01       -8.40      6.41 o 
   1   1  23        3.28        2.19      6.32 o 
   2   1  23        9.06        4.06      9.90 o 
  -2   2  23       17.65        5.06      6.62 o 
  -1   2  23       46.42       53.87      8.80 o 
   0   2  23       57.73       69.14     11.77 o 
   1   2  23       46.80       42.17      8.20 o 
   2   2  23       17.54        9.89     10.88 o 
  -1   3  23        8.32        6.74      7.16 o 
   0   3  23       44.53       49.74      8.00 o 
   1   3  23        8.09        4.51     12.40 o 
   0   0  24      116.82      135.24     16.72 o 
   1   0  24       40.88       44.92      8.71 o 
   2   0  24       59.27       50.33     13.16 o 
  -2   1  24       12.95       19.87      8.04 o 
  -1   1  24       38.47       40.47      8.43 o 
   0   1  24       25.86       14.55      8.00 o 
   1   1  24       38.17       23.10     10.61 o 
   2   1  24       12.53       15.05     11.17 o 
  -1   2  24        4.74       -1.53      6.82 o 
   0   2  24       36.83       50.52      9.42 o 
   1   2  24        4.74        2.35     11.90 o 
                                                 
